# Supplementary material for: Causal relationship between telomere length and risk of intracranial aneurysm: a bidirectional Mendelian randomization study
Source: Front Neurol. 2024 Mar 11;15:1355895. doi: 10.3389/fneur.2024.1355895 (PMC10964484; doi:10.3389/fneur.2024.1355895)
Supplement: Supplementary file 5 [file Table_3.XLSX]

## Sheet: 筛选SNP补充表1
Supplementary Table 1. Characteristics of instrumental variables associated with intracranial aneurysm (P < 5×10-8)
Exposure	SNP	Chr	Position (37/38)	A1	A2	A1_freq	Beta	SE	P-value
intracranial aneurysm	rs72841270	10	104642237	T	G	0.1351	0.1735	0.0304	1.112e-08
intracranial aneurysm	rs79780963	10	104952499	C	T	0.9216	0.2254	0.0389	6.817e-09
intracranial aneurysm	rs12310399	12	95490248	C	T	0.6464	0.1383	0.0198	3.252e-12
intracranial aneurysm	rs3742321	13	33704065	C	T	0.7644	0.1475	0.0223	4.103e-11
intracranial aneurysm	rs10519203	15	78814046	G	A	0.6291	0.1203	0.0198	1.293e-09
intracranial aneurysm	rs11646044	16	75312548	G	T	0.5538	0.149	0.0227	5.209e-11
intracranial aneurysm	rs11661542	18	20223695	C	A	0.5157	0.1659	0.0205	5.735e-16
intracranial aneurysm	rs39713	22	30343186	T	C	0.088	0.1823	0.0332	4.101e-08
intracranial aneurysm	rs55965782	4	148378442	T	C	0.13	0.2644	0.0308	9.032e-18
intracranial aneurysm	rs4705938	5	131694077	T	C	0.4506	0.1198	0.0189	2.545e-10
intracranial aneurysm	rs6997005	8	55454506	A	G	0.4141	0.1489	0.0193	1.259e-14
intracranial aneurysm	rs1537373	9	22103341	G	T	0.5144	0.1864	0.0192	2.595e-22
Abbreviation: SNP: single-nucleotide polymorphism; A1: effect allele; A2: the other allele; A1_freq: the frequency of A1, or effect allele frequency; SE: standard error.
